# Supplementary material for: Does the Vaccination against Tick-Borne Encephalitis Offer Good Value for Money for Incidence Rates below the WHO Threshold for Endemicity? A Case Study for Germany
Source: Vaccines (Basel). 2024 Oct 12;12(10):1165. doi: 10.3390/vaccines12101165 (PMC11512403; doi:10.3390/vaccines12101165)
Supplement: Supplementary file 1 [file vaccines-12-01165-s001.zip]

Archive with 1 entries (1 files):
- vaccines-3096218-supplementary.pdf
